# Supplementary material for: Long noncoding RNA HOXA-AS2 represses P21 and KLF2 expression transcription by binding with EZH2, LSD1 in colorectal cancer
Source: Oncogenesis. 2017 Jan 23;6(1):e288–. doi: 10.1038/oncsis.2016.84 (PMC5294247; doi:10.1038/oncsis.2016.84)
Supplement: Supplementary Table 1 [file oncsis201684x2.xls]

## Sheet: Sheet1
qRT-PCR primers
Gene	Forward	Reverse
HOXA-AS2	CCCGTAGGAAGAACCGATGA	TTTAGGCCTTCGCAGACAGC
CDK4	CCTCTCTAGCTTGCGGCCT	GTTCCTACGGCCCCATACA
P21	AAGTCAGTTCCTTGTGGAGCC	GGTTCTGACGGACATCCCCA
P15	GGACTAGTGGAGAAGGTGCG	GGGC GCTGCCCATCATCATG
P16	CACCGAATAGTTACGGTCGG	GCACGGGTCGGGTGAGAGTG
P27	TGCAACCGACGATTCTTCTACTCAA	CAAGCAGTGATGTATCTGATAAACAAGG
GAPDH	GGGAGCCAAAAGGGTCAT	GAGTCCTTCCACGATACCAA
KLF2	CTGCACATGAAACGGCACAT	CAGTCACAGTTTGGGAGGGG
LSD1	TGAGCCTGAAGAACCATCGG	ATGCTTGGCCGTCTCCATAC
EZH2	TGCACATCCTGACTTCTGTG	AAGGGCATTCACCAACTCC
U6	CTCGCTTCGGCAGCACA	AACGCTTCACGAATTTGCGT
PTEN	TGGATTCGACTTAGACTTGACCT	GGTGGGTTATGGTCTTCAAAAGG
