# Supplementary material for: Long noncoding RNA HOXA-AS2 represses P21 and KLF2 expression transcription by binding with EZH2, LSD1 in colorectal cancer
Source: Oncogenesis. 2017 Jan 23;6(1):e288–. doi: 10.1038/oncsis.2016.84 (PMC5294247; doi:10.1038/oncsis.2016.84)
Supplement: Supplementary Table 2 [file oncsis201684x3.xlsx]

## Sheet: Sheet1
si-RNAs
HOXA-AS2 1#	GAGUUCAGCUCAAGUUGAACAUACA	UGUAUGUUCAACUUGAGCUGAACUC
HOXA-AS2 2#	AAACCUUGUAGAUAGCUUGAGCUGG	CCAGCUCAAGCUAUCUACAAGGUUU
HOXA-AS2 3#	CAAGCUUGACAAGUUCAGCUCAA	UUGAGCUGAACUCUUGUCAAGCUUG
P21	GUCACUGUCUUGUACCCUUGU	ACAAGGGUACAAGACAGUGAC
EZH2	GAGGUUCAGACGAGCUGAUUU
