# Supplementary material for: Long noncoding RNA HOXA-AS2 represses P21 and KLF2 expression transcription by binding with EZH2, LSD1 in colorectal cancer
Source: Oncogenesis. 2017 Jan 23;6(1):e288–. doi: 10.1038/oncsis.2016.84 (PMC5294247; doi:10.1038/oncsis.2016.84)
Supplement: Supplementary Table 3 [file oncsis201684x4.xlsx]

## Sheet: Sheet1
ChIP-qRT-PCR primers
	Forward	Reverse
P21 P	GGTGTCTAGGTGCTCCAGGT	GCACTCTCCAGGAGGACACA
KLF2 P	ACGGGCTTATTGAGGTTGG	GCCTGGGTGACAGAGGAGAC
